# Supplementary material for: Optimal surveillance of intraductal papillary mucinous neoplasms of the pancreas focusing on remnant pancreas recurrence after surgical resection
Source: BMC Cancer. 2022 May 29;22:588. doi: 10.1186/s12885-022-09650-w (PMC9148522; doi:10.1186/s12885-022-09650-w)
Supplement: Supplementary file 3 — Additional file 3: Supplementary Table. Clinicopathological characteristics of patients diagnosed as IPMC (n = 30). [file 12885_2022_9650_MOESM3_ESM.xlsx]

## Sheet: Sheet1
Supplementary Table. Clinicopathological characteristics of patients diagnosed as IPMC (n=30)
	All IPMC	IPMC with adjuvant chemotherapy	IPMC without adjuvant chemotherapy	p value*
	n=30	n=20	n=10
Age
years, mean (IQR)	72 (65.8-76.2)	71 (65-74)	75 (69-79)	0.085
Sex
Female, n (%)	12 (40.0)	8 (40.0)	4 (40.0)	1
Male, n (%)	18 (60.0)	12 (60.0)	6 (60.0)
Serum CEA
ng/ml, median (IQR)	2.8 (2.3-4.2)	2.9 (2.3-4.4)	2.8 (2.1-4.3)	0.808
Serum CA19-9
U/ml, median (IQR)	71.7 (24-151)	102.7 (26.7-167.8)	28.8 (18.8-82.9)	0.048
Pathology
LGD, n (%)	0	0 (0)	0 (0)	1
HGD, n (%)	0	0 (0)	0 (0)
IPMC, n (%)	30 (100)	20 (100)	10 (100)
Surgical margin
Negative, n (%)	18 (60.0)	11 (55.0)	7 (70.0)	0.503
LGD, n (%)	5 (16.7)	3 (15.0)	2 (20.0)
HGD, n (%)	4 (13.3)	4 (20.0)	0 (0)
IPMC, n (%)	3 (10.0)	2 (10.0)	1 (10.0)
T factor of IPMC
T1, n (%)	5 (16.7)	1 (5.0)	4 (40.0)	0.003
T2, n (%)	2 (6.7)	0 (0)	2 (20.0)
T3, n (%)	23 (76.7)	19 (95.0)	4 (40.0)
Lymph node metastasis
yes, n (%)	12 (40.0)	11 (55.0)	1 (10.0)	0.018
no, n (%)	18 (60.0)	9 (45.0)	9 (90.0)
UICC stage of IPMC
Stage 1A, n (%)	5 (16.7)	1 (5.0)	4 (40.0)	0.006
Stage 1B, n (%)	2 (6.7)	0 (0)	2 (20.0)
Stage 2A, n (%)	11 (36.7)	8 (40.0)	3 (30.0)
Stage 2B, n (%)	12 (40.0)	11 (55.0)	1 (10.0)
Abbreviations: CA19-9. carbohydrate antigen 19-9; CEA. carcinoembryonic antigen; HGD. high-grade dysplasia (non-invasive IPMN); IPMC. IPMN with an associated invasive carcinoma; IQR. interquartile range; LGD. low- and intermediate-grade dysplasia
* Comparison between patients with and without adjuvant chemotherapy
